# Supplementary material for: Using Single-Case Experimental Design and Patient-Reported Outcome Measures to Evaluate the Treatment of Cancer-Related Cognitive Impairment in Clinical Practice
Source: Cancers (Basel). 2023 Sep 20;15(18):4643. doi: 10.3390/cancers15184643 (PMC10526413; doi:10.3390/cancers15184643)
Supplement: Supplementary file 1 [file cancers-15-04643-s001.zip]

Archive with 1 entries (1 files):
- cancers-2585269-supplementary.pdf
